# Supplementary material for: MDM2 Inhibitor, Nutlin 3a, Induces p53 Dependent Autophagy in Acute Leukemia by AMP Kinase Activation
Source: PLoS One. 2015 Oct 6;10(10):e0139254. doi: 10.1371/journal.pone.0139254 (PMC4595506; doi:10.1371/journal.pone.0139254)
Supplement: S1 File — (XLS) [file pone.0139254.s001.xls]

## Sheet: Vector
OCIAML-3 vector GFP cells seeded at 0.25*10^6/ml and treated with nutlin 2.5, 5.0 uM
DMSO-1	nut 2.5-1	nut 5.0-1		2.5 ml cells/well for 48, 72, 96, 120hrs
DMSO-2	nut 2.5-2	nut 5.0-2		stain equal number of cells for MDC, AnnV APC
DMSO-3	nut 2.5-3	nut 5.0-3
	48hr				72hr				96hr				120hr
	AnnV+	MDC+	AnnV+/MDC+		AnnV+	MDC+	AnnV+/MDC+		AnnV+	MDC+	AnnV+/MDC+		AnnV+	MDC+	AnnV+/MDC+
DMSO-1	4.2	1.6	0.7	DMSO-1	8.4	4.3	2.4	DMSO-1	9	3.7	1.1	DMSO-1	18.9	2.3	0.8
DMSO-2	4.3	1.6	0.6	DMSO-2	8.3	5	2.2	DMSO-2	9	3.7	1.1	DMSO-2	22.1	4.2	2.2
DMSO-3	4.7	1.6	0.7	DMSO-3	8.4	4.9	2.4	DMSO-3	11.2	4.7	1.2	DMSO-3	21.9	2.2	1.4
nut 2.5 uM-1	16.3	6.7	3.6	nut 2.5 uM-1	28.2	21	4.2	nut 2.5 uM-1	19.5	16.7	2.4	nut 2.5 uM-1	46.6	5.8	1.1
nut 2.5 uM-2	19.1	8.6	3.8	nut 2.5 uM-2	28.8	22.7	3.8	nut 2.5 uM-2	24.7	27.1	4.5	nut 2.5 uM-2	52.9	14.8	2.8
nut 2.5 uM-3	14.6	4.8	2.9	nut 2.5 uM-3	23.6	15.1	4.2	nut 2.5 uM-3	18.2	14.1	2.4	nut 2.5 uM-3	46.5	4.4	1.2
nut 5.0 uM-1	23.1	9.3	3.5	nut 5.0 uM-1	36	22.1	4.6	nut 5.0 uM-1	33.3	22	2.2	nut 5.0 uM-1	61.9	13.3	2.9
nut 5.0 uM-2	21.5	11.5	4	nut 5.0 uM-2	32.4	25.9	4.2	nut 5.0 uM-2	31.5	34.8	4.5	nut 5.0 uM-2	73.7	11.8	2.6
nut 5.0 uM-3	26.5	9.6	3.5	nut 5.0 uM-3	37.5	21.4	2	nut 5.0 uM-3	38.7	22.9	3.1	nut 5.0 uM-3	82.1	9.4	1.6
	48hr				72hr				96hr				120hr
Ave
	AnnV+	MDC+	AnnV+/MDC+		AnnV+	MDC+	AnnV+/MDC+		AnnV+	MDC+	AnnV+/MDC+		AnnV+	MDC+	AnnV+/MDC+
DMSO	4.4	1.6	0.666667	DMSO	8.36667	4.73333	2.33333	DMSO	9.73333	4.03333	1.13333	DMSO	20.9667	2.9	1.46667
nut 2.5 uM	16.6667	6.7	3.43333	nut 2.5 uM	26.8667	19.6	4.06667	nut 2.5 uM	20.8	19.3	3.1	nut 2.5 uM	48.6667	8.33333	1.7
nut 5 uM	23.7	10.1333	3.66667	nut 5 uM	35.3	23.1333	3.6	nut 5 uM	34.5	26.5667	3.26667	nut 5 uM	72.5667	11.5	2.36667
SD	48hr				72hr				96hr				120hr
	AnnV+	MDC+	AnnV+/MDC+		AnnV+	MDC+	AnnV+/MDC+		AnnV+	MDC+	AnnV+/MDC+		AnnV+	MDC+	AnnV+/MDC+
DMSO	0.264575	2.71948e-16	0.057735	DMSO	0.057735	0.378594	0.11547	DMSO	1.27017	0.57735	0.057735	DMSO	1.79258	1.12694	0.702377
nut 2.5 uM	2.2723	1.9	0.472582	nut 2.5 uM	2.84488	3.98873	0.23094	nut 2.5 uM	3.43948	6.87895	1.21244	nut 2.5 uM	3.66652	5.64388	0.953939
nut 5 uM	2.55343	1.19304	0.288675	nut 5 uM	2.62107	2.42143	1.4	nut 5 uM	3.747	7.14446	1.15902	nut 5 uM	10.1476	1.96723	0.680686

## Sheet: p53 KD
OCIAML-3 p53 KD GFP cells seeded at 0.25*10^6/ml and treated with nutlin 2.5, 5.0 uM
DMSO-1	nut 2.5-1	nut 5.0-1		2.5 ml cells/well for 48, 72, 96, 120hrs
DMSO-2	nut 2.5-2	nut 5.0-2		stain equal number of cells for MDC, AnnV APC
DMSO-3	nut 2.5-3	nut 5.0-3
	48hr				72hr				96hr				120hr
	AnnV+	MDC+	AnnV+/MDC+		AnnV+	MDC+	AnnV+/MDC+		AnnV+	MDC+	AnnV+/MDC+		AnnV+	MDC+	AnnV+/MDC+
DMSO-1	4.1	1.5	1	DMSO-1	8	3.2	2.1	DMSO-1	11	2.8	1.4	DMSO-1	32	1.3	1
DMSO-2	4.6	1.8	1.1	DMSO-2	5.8	3.1	1.7	DMSO-2	8.4	3.2	1.7	DMSO-2	26.9	1.2	0.9
DMSO-3	4	1.1	0.7	DMSO-3	6.7	3.7	2.3	DMSO-3	13.1	3.1	2	DMSO-3	29.6	1.7	1.4
nut 2.5 uM-1	5.4	1.7	1.1	nut 2.5 uM-1	7.8	4	2	nut 2.5 uM-1	11	2.4	0.3	nut 2.5 uM-1	34.1	0.7	0.4
nut 2.5 uM-2	4.5	1.3	0.9	nut 2.5 uM-2	7	3.5	1.9	nut 2.5 uM-2	12.1	2.7	1.3	nut 2.5 uM-2	32.8	0.6	0.5
nut 2.5 uM-3	4	0.8	0.5	nut 2.5 uM-3	7.1	3.3	2.3	nut 2.5 uM-3	14.5	2.2	0.8	nut 2.5 uM-3	31.9	1	0.8
nut 5.0 uM-1	6.1	1.3	0.9	nut 5.0 uM-1	7.8	3.9	2.2	nut 5.0 uM-1	15.4	3.5	1	nut 5.0 uM-1	33.8	0.5	0.3
nut 5.0 uM-2	6.8	2.5	1.7	nut 5.0 uM-2	7.5	2.9	1.6	nut 5.0 uM-2	15.1	3.6	1.8	nut 5.0 uM-2	32.9	0.8	0.5
nut 5.0 uM-3	5.7	1.7	1.1	nut 5.0 uM-3	7.9	4.5	2.3	nut 5.0 uM-3	16	3.7	1.1	nut 5.0 uM-3	34.8	0.7	0.4
	48hr				72hr				96hr				120hr
Ave
	AnnV+	MDC+	AnnV+/MDC+		AnnV+	MDC+	AnnV+/MDC+		AnnV+	MDC+	AnnV+/MDC+		AnnV+	MDC+	AnnV+/MDC+
DMSO	4.23333	1.46667	0.933333	DMSO	6.83333	3.33333	2.03333	DMSO	10.8333	3.03333	1.7	DMSO	29.5	1.4	1.1
nut 2.5 μM	4.63333	1.26667	0.833333	nut 2.5 uM	7.3	3.6	2.06667	nut 2.5 uM	12.5333	2.43333	0.8	nut 2.5 uM	32.9333	0.766667	0.566667
nut 5 μM	6.2	1.83333	1.23333	nut 5 uM	7.73333	3.76667	2.03333	nut 5 uM	15.5	3.6	1.3	nut 5 uM	33.8333	0.666667	0.4
SD
	AnnV+	MDC+	AnnV+/MDC+		AnnV+	MDC+	AnnV+/MDC+		AnnV+	MDC+	AnnV+/MDC+		AnnV+	MDC+	AnnV+/MDC+
DMSO	0.321455	0.351188	0.208167	DMSO	1.10604	0.321455	0.305505	DMSO	2.35443	0.208167	0.3	DMSO	2.55147	0.264575	0.264575
nut 2.5 μM	0.70946	0.450925	0.305505	nut 2.5 uM	0.43589	0.360555	0.208167	nut 2.5 uM	1.78979	0.251661	0.5	nut 2.5 uM	1.10604	0.208167	0.208167
nut 5 μM	0.556776	0.61101	0.416333	nut 5 uM	0.208167	0.80829	0.378594	nut 5 uM	0.458258	0.1	0.43589	nut 5 uM	0.950438	0.152753	0.1
