# Supplementary material for: MDM2 Inhibitor, Nutlin 3a, Induces p53 Dependent Autophagy in Acute Leukemia by AMP Kinase Activation
Source: PLoS One. 2015 Oct 6;10(10):e0139254. doi: 10.1371/journal.pone.0139254 (PMC4595506; doi:10.1371/journal.pone.0139254)
Supplement: S2 File — (XLS) [file pone.0139254.s002.xls]

## Sheet: Sheet1
		Average					S.D.
			Ann V	MDC	Ann V+MDC			Ann V	MDC	Ann V+MDC
		DMSO	2.16667	2.23333	1.23333		DMSO	0.208167	0.305505	0.057735
		nut 5.0	41.5667	32.4667	11.6		nut 5.0	1.45029	1.02144	0.3
		nut 5.0+bafilomycin	32.8	8.56667	5.53333		nut 5.0+baf	1.253	0.416333	0.208167
