# Supplementary material for: MDM2 Inhibitor, Nutlin 3a, Induces p53 Dependent Autophagy in Acute Leukemia by AMP Kinase Activation
Source: PLoS One. 2015 Oct 6;10(10):e0139254. doi: 10.1371/journal.pone.0139254 (PMC4595506; doi:10.1371/journal.pone.0139254)
Supplement: S3 File — (XLS) [file pone.0139254.s003.xls]

## Sheet: Sheet1
RNA isolation and RT-PCR for DAPK, AMPK-beta and DRAM in OCIAML3 treated with nutlin for 12hrs
RNA Estimation by Nano-drop
sample	ng/ul	ul/2ug	water (uL)
0	922	2.1692	9.8308
1 uM	812	2.46305	9.53695
2.5uM	1220	1.63934	10.3607
5 uM	643	3.11042	8.88958
																	Pos	Ct			Sample	Avg Ct
made 20 uL cDNA from samples above.																	A1	26.5412			A1	26.109
																	A2	25.8662			A10	27.597
																	A3	25.9037			A11	27.632
																	A4	25.496			A12	27.728
1	2	3	4	5	6	7	8	9	10	11	12						A5	25.2983			A2	25.972
	Abl-1			AMPK-beta			DAPK			DRAM		A	0 uM				A6	25.3504			A3	26.111
	Abl-1			AMPK-beta			DAPK			DRAM		B	1 uM				A7	26.9258			A4	25.515
	Abl-1			AMPK-beta			DAPK			DRAM		C	2.5uM				A8	26.8558			A5	25.565
	Abl-1			AMPK-beta			DAPK			DRAM		D	5 uM				A9	26.8643			A6	25.427
												E					A10	27.1757			A7	27.156
												F					A11	27.3583			A8	27.222
												G					A12	27.3827			A9	27.391
												H					B1	25.6834			B1	26.124
																	B2	25.5153			B10	28.251
																	B3	26.3482			B11	28.172
																	B4	25.061			B12	28.095
																	B5	24.8416			B2	26.118
																	B6	24.861			B3	26.049
																	B7	26.6366			B4	25.795
																	B8	26.5956			B5	25.823
																	B9	26.7124			B6	25.829
																	B10	26.696			B7	27.261
																	B11	26.8462			B8	27.298
																	B12	26.9687			B9	27.518
																	C1	25.8833			C1	26.168
																	C2	25.9543			C10	27.019
																	C3	26.1749			C11	27.099
																	C4	24.8071			C12	27.12
																	C5	24.9748			C2	26.058
																	C6	24.8889			C3	26.221
																	C7	27.2798			C4	25.135
																	C8	27.2645			C5	25.021
																	C9	27.7662			C6	25.107
																	C10	26.6106			C7	27.339
																	C11	26.802			C8	27.432
																	C12	27.6127			C9	27.677
																	D1	26.2972			D1	26.027
																	D2	25.9466			D10	26.489
																	D3	25.9028			D11	26.491
																	D4	24.5337			D12	26.454
																	D5	24.4529			D2	25.728
																	D6	24.5167			D3	25.872
																	D7	27.2511			D4	24.401
																	D8	27.2955			D5	24.44
																	D9	27.3355			D6	24.393
																	D10	26.3605			D7	27.013
																	D11	26.2818			D8	27.213
																	D12	26.3711			D9	27.094
																	H1	Undetermined			H1	40
																	H2	Undetermined			H2	40
																	H3	Undetermined			H3	40
																	H4	Undetermined			H4	40
																	H5	Undetermined			H5	40
																	H6	Undetermined			H6	40
																	H7	Undetermined			H7	40
																	H8	Undetermined			H8	40
																	LPL

## Sheet: Sheet2
OCIAML3
Dose	ct					AMPK-beta							DAPK
	Abl	AMPK-beta	DAPK	DRAM		D ct	DD ct	Ratio	Average ratios	SD ratios			D ct	DD ct	Ratio	Average ratios	SD ratios
0	26.5412	25.496	26.9258	27.1757		-1.04524	-0.560574						0.384533	-0.560574
0	25.8662	25.2983	26.8558	27.3583		-0.567873							0.989589
0	25.9037	25.3504	26.8643	27.3827		-0.553276							0.960633
1	25.6834	25.061	26.6366	26.696		-0.622379	-0.061809	1.04377	1.06265				0.953136	1.51371	0.35021	0.335436
1	25.5153	24.8416	26.5956	26.8462		-0.673647	-0.113077	1.08153					1.0803	1.64087	0.320662
1	26.3482	24.861	26.7124	26.9687		-1.48713	-0.926555	1.90073					0.364231
2.5	25.8833	24.8071	27.2798	26.6106		-1.0762	-0.515626	1.42961	1.38326				1.39657	1.95714	0.257538	0.251992
2.5	25.9543	24.9748	27.2645	26.802		-0.979462	-0.418892	1.3369					1.31021	1.87078	0.273425
2.5	26.1749	24.8889	27.7662	27.6127		-1.28594	-0.72537	1.65332					1.59136	2.15193	0.225012
5	26.2972	24.5337	27.2511	26.3605		-1.7635	-1.20293	2.30207	1.84083				0.95393
5	25.9466	24.4529	27.2955	26.2818		-1.49375	-0.933176	1.90947					1.34892	1.90949	0.266186	0.258679
5	25.9028	24.5167	27.3355	26.3711		-1.3861	-0.825527	1.77218					1.43268	1.99325	0.251172
													DRAM
													D ct	DD ct	Ratio	Average ratios	SD ratios
													0.634471	-0.560574
													1.49214
				AMPK beta	DAPK	DRAM							1.47903
			0 uM	1	1	1							1.01262	1.57319	0.336065	0.302795
			1.0 uM	1.06265	0.335436	0.302795							1.33093	1.8915	0.269526
			2.5 uM	1.38326	0.251992	0.345528
			5.0 uM	1.84083	0.258679	0.513791							0.727312	1.28788	0.409552	0.345528
													0.84773	1.4083	0.376755
													1.43784	1.99841	0.250276
				0 uM	1.0 uM	2.5 uM	5.0 uM						0.335151	0.895721	0.537479	0.513791
			AMPK beta	1	1.06265	1.38326	1.84083						0.468269	1.02884	0.490104
			DAPK	1	0.335436	0.251992	0.258679
			DRAM	1	0.302795	0.345528	0.513791

## Sheet: Sheet3
OCIAML3							-0.281333							1.262
Dose	ct					AMPK-beta							DAPK
	Abl	AMPK-beta	DAPK	DRAM		D ct	DD ct	Ratio	Average ratios	SD ratios			D ct	DD ct	Ratio	Average ratios	SD ratios
0	26.124	25.795	27.261	28.251		-0.329	-0.04767	1.03359	1.0005	0.0384101			1.137	-0.125	1.09051	1.00511	0.121243
0	26.118	25.823	27.298	28.172		-0.295	-0.01367	1.00952					1.18	-0.082	1.05848
0	26.049	25.829	27.518	28.095		-0.22	0.06133	0.95838					1.469	0.207	0.866337
1	26.109	25.515	27.156	27.597		-0.594	-0.31267	1.242	1.21832	0.117276			1.047	-0.215	1.1607	1.05222	0.0945218
1	25.972	25.565	27.222	27.632		-0.407	-0.12567	1.09101					1.25	-0.012	1.00835
1	26.111	25.427	27.391	27.728		-0.684	-0.40267	1.32195					1.28	0.018	0.987601
2.5	26.168	25.135	27.339	27.019		-1.033	-0.75167	1.68374	1.71771	0.0548405			1.171	-0.091	1.06511	0.954864	0.0988375
2.5	26.058	25.021	27.432	27.099		-1.037	-0.75567	1.68842					1.374	0.112	0.925304
2.5	26.221	25.107	27.677	27.12		-1.114	-0.83267	1.78098					1.456	0.194	0.874179
5	26.027	24.401	27.013	26.489		-1.626	-1.34467	2.53972	2.28089	0.265458			0.986	-0.276	1.21083	1.03191	0.177056
5	25.728	24.44	27.213	26.491		-1.288	-1.00667	2.00927					1.485	0.223	0.856782
5	25.872	24.393	27.094	26.454		-1.479	-1.19767	2.29369					1.222	-0.04	1.02811
														2.07567
													DRAM								A1
													D ct	DD ct	Ratio	Average ratios	SD ratios				A2
													2.127	0.051333	0.965044	1.00032	0.0306776				A3
			Average					stdev					2.054	-0.021667	1.01513						A4
				AMPK beta	DAPK	DRAM			AMPK beta	DAPK	DRAM		2.046	-0.029667	1.02078						A5
			0 uM	1.0005	1.00511	1.00032		0 uM	0.0384101	0.121243	0.0306776		1.488	-0.587667	1.50281	1.40367	0.0882033				A6
			1.0 uM	1.21832	1.05222	1.40367		1.0 uM	0.117276	0.0945218	0.0882033		1.66	-0.415667	1.33392						A7
			2.5 uM	1.71771	0.954864	2.2154		2.5 uM	0.0548405	0.0988375	0.149393		1.617	-0.458667	1.37427						A8
			5.0 uM	2.28089	1.03191	2.78678		5.0 uM	0.265458	0.177056	0.289254		0.851	-1.22467	2.33702	2.2154	0.149393				A9
													1.041	-1.03467	2.04864						A10
													0.899	-1.17667	2.26054						A11
													0.462	-1.61367	3.06029	2.78678	0.289254				A12
				0 uM	1.0 uM	2.5 uM	5.0 uM						0.763	-1.31267	2.484						B1
			AMPK beta	1.0005	1.21832	1.71771	2.28089						0.582	-1.49367	2.81604						B2
			DAPK	1.00511	1.05222	0.954864	1.03191														B3
			DRAM	1.00032	1.40367	2.2154	2.78678														B4
																					B5
																					B6
																					B7
																					B8
																					B9
																					B10
																					B11
																					B12
																					C1
																					C2
																					C3
																					C4
																					C5
																					C6
																					C7
																					C8
																					C9
																					C10
																					C11
																					C12
																					D1
																					D2
																					D3
																					D4
																					D5
																					D6
																					D7
																					D8
																					D9
																					D10
																					D11
																					D12
